# Supplementary material for: Immortalization of chicken preadipocytes by retroviral transduction of chicken TERT and TR
Source: PLoS One. 2017 May 9;12(5):e0177348. doi: 10.1371/journal.pone.0177348 (PMC5423695; doi:10.1371/journal.pone.0177348)
Supplement: S1 Table — (XLSX) [file pone.0177348.s001.xlsx]

## Sheet: Sheet1
Quantitative real-time RT-PCR gene expression analysis
ICP1	GAPDH			ICP1	PPARr									ICP2	GAPDH			ICP2	PPARr									PCPs	GAPDH			PCPs	PPARr
Sample Name	Cт	Average		Sample Name	Cт	Ave(GAPDH)	△Ct=(Ct,target-Ct,GAPDH)timeX	(Ct,target-Ct,GAPDH)time0	△△Ct=(Ct,target-Ct,GAPDH)timeX-(Ct,target-Ct,GAPDH)time0	2^-△△Ct	Ave(2^-△△Ct)	Std		Sample Name	Cт	Average		Sample Name	Cт	Ave(GAPDH)	△Ct=(Ct,target-Ct,GAPDH)timeX	(Ct,target-Ct,GAPDH)time0	△△Ct=(Ct,target-Ct,GAPDH)timeX-(Ct,target-Ct,GAPDH)time0	2^-△△Ct	Ave(2^-△△Ct)	Std		Sample Name	Cт	Average		Sample Name	Cт	Ave(GAPDH)	△Ct=(Ct,target-Ct,GAPDH)timeX	(Ct,target-Ct,GAPDH)time0	△△Ct=(Ct,target-Ct,GAPDH)timeX-(Ct,target-Ct,GAPDH)time0	2^-△△Ct	Ave(2^-△△Ct)	Std
ICP1_0h_1	14.0872	14.0428		ICP1_0h_1	24.4779	14.0428	10.4352	10.4517	-0.0165532	1.01154	1.00007	0.014121		ICP2_0h_1	14.6315	14.6797		ICP2_0h_1	22.3787	14.6797	7.69903	7.90408	-0.205049	1.15273	1.01222	0.186027		PCPs_0h_1	12.2861	12.3995		PCPs_0h_1	22.5625	12.3995	10.163	10.207	-0.0439866	1.03096	1.00101	0.0545023
ICP1_0h_2	13.8838			ICP1_0h_2	24.4882	14.0428	10.4454	10.4517	-0.00628217	1.00436				ICP2_0h_2	14.6971			ICP2_0h_2	22.9034	14.6797	8.22374	7.90408	0.319663	0.801257				PCPs_0h_2	12.4102			PCPs_0h_2	22.5583	12.3995	10.1588	10.207	-0.0481981	1.03397
ICP1_0h_3	14.1572			ICP1_0h_3	24.5173	14.0428	10.4746	10.4517	0.0228354	0.984296				ICP2_0h_3	14.7103			ICP2_0h_3	22.4691	14.6797	7.78947	7.90408	-0.114614	1.08269				PCPs_0h_3	12.5022			PCPs_0h_3	22.6986	12.3995	10.2991	10.207	0.0921847	0.938101
ICP1_6h_1	14.047	14.1067		ICP1_6h_1	21.0219	14.1067	6.91527	10.4517	-3.53646	11.6033	11.502	0.0913746		ICP2_6h_1	13.4907	13.5106		ICP2_6h_1	18.8185	13.5106	5.30788	7.90408	-2.5962	6.04691	6.02769	0.0385227		PCPs_6h_1	12.3114	12.5267		PCPs_6h_1	20.404	12.5267	7.87733	10.207	-2.32964	5.02678	5.09615	0.0731818
ICP1_6h_2	14.0782			ICP1_6h_2	21.0441	14.1067	6.9375	10.4517	-3.51423	11.4259				ICP2_6h_2	13.5352			ICP2_6h_2	18.8171	13.5106	5.30647	7.90408	-2.59761	6.05282				PCPs_6h_2	12.7217			PCPs_6h_2	20.3863	12.5267	7.85957	10.207	-2.34739	5.08903
ICP1_6h_3	14.1948			ICP1_6h_3	21.0378	14.1067	6.9311	10.4517	-3.52063	11.4767				ICP2_6h_3	13.5059			ICP2_6h_3	18.8337	13.5106	5.32313	7.90408	-2.58095	5.98334				PCPs_6h_3	12.547			PCPs_6h_3	20.3628	12.5267	7.83606	10.207	-2.3709	5.17263
ICP1_12h_1	13.7846	13.8751		ICP1_12h_1	21.441	13.8751	7.56591	10.4517	-2.88582	7.39124	7.85216	0.417986		ICP2_12h_1	13.2558	13.4637		ICP2_12h_1	20.1495	13.4637	6.68583	7.90408	-1.21825	2.32664	2.37248	0.0452882		PCPs_12h_1	12.438	12.6625		PCPs_12h_1	21.3885	12.6625	8.726	10.207	-1.48097	2.79136	2.87058	0.166426
ICP1_12h_2	13.9127			ICP1_12h_2	21.3343	13.8751	7.45921	10.4517	-2.99252	7.95862				ICP2_12h_2	13.4861			ICP2_12h_2	20.1207	13.4637	6.657	7.90408	-1.24708	2.3736				PCPs_12h_2	12.8279			PCPs_12h_2	21.4056	12.6625	8.74305	10.207	-1.46391	2.75856
ICP1_12h_3	13.9279			ICP1_12h_3	21.29	13.8751	7.41494	10.4517	-3.03679	8.20663				ICP2_12h_3	13.6492			ICP2_12h_3	20.0944	13.4637	6.63075	7.90408	-1.27333	2.41719				PCPs_12h_3	12.7217			PCPs_12h_3	21.2551	12.6625	8.59258	10.207	-1.61439	3.06181
ICP1_24h_1	13.2504	13.3049		ICP1_24h_1	22.3778	13.3049	9.07286	10.4517	-1.37887	2.60065	2.67417	0.0649085		ICP2_24h_1	13.626	13.7399		ICP2_24h_1	19.3302	13.7399	5.59022	7.90408	-2.31386	4.97211	4.70875	0.593032		PCPs_24h_1	12.8405	12.8911		PCPs_24h_1	21.6634	12.8911	8.77229	10.207	-1.43467	2.7032	3.32784	0.54305
ICP1_24h_2	13.2418			ICP1_24h_2	22.3246	13.3049	9.01967	10.4517	-1.43206	2.69831				ICP2_24h_2	13.6646			ICP2_24h_2	19.6334	13.7399	5.89343	7.90408	-2.01065	4.02965				PCPs_24h_2	12.7368			PCPs_24h_2	21.253	12.8911	8.36198	10.207	-1.84499	3.59249
ICP1_24h_3	13.4226			ICP1_24h_3	22.3112	13.3049	9.00624	10.4517	-1.44549	2.72355				ICP2_24h_3	13.9292			ICP2_24h_3	19.2866	13.7399	5.54667	7.90408	-2.35741	5.12449				PCPs_24h_3	13.0958			PCPs_24h_3	21.2152	12.8911	8.32419	10.207	-1.88277	3.68783
ICP1_48h_1	12.3017	12.3199		ICP1_48h_1	21.8353	12.3199	9.51539	10.4517	-0.936339	1.91367	1.95343	0.0352635		ICP2_48h_1	13.5521	13.6476		ICP2_48h_1	19.59	13.6476	5.9424	7.90408	-1.96168	3.89515	4.18377	0.254243		PCPs_48h_1	11.8567	11.9425		PCPs_48h_1	21.9275	11.9425	9.98495	10.207	-0.222008	1.16636	1.30275	0.127957
ICP1_48h_2	12.2645			ICP1_48h_2	21.7966	12.3199	9.47668	10.4517	-0.975048	1.96571				ICP2_48h_2	13.6012			ICP2_48h_2	19.4226	13.6476	5.77494	7.90408	-2.12914	4.37458				PCPs_48h_2	11.8886			PCPs_48h_2	21.747	11.9425	9.8045	10.207	-0.402462	1.32176
ICP1_48h_3	12.3934			ICP1_48h_3	21.7855	12.3199	9.46557	10.4517	-0.986163	1.98091				ICP2_48h_3	13.7896			ICP2_48h_3	19.4536	13.6476	5.80593	7.90408	-2.09815	4.28159				PCPs_48h_3	12.0823			PCPs_48h_3	21.6435	11.9425	9.70092	10.207	-0.506037	1.42014
ICP1_72h_1	11.6859	11.7392		ICP1_72h_1	20.9734	11.7392	9.23418	10.4517	-1.21755	2.32552	2.33179	0.016688		ICP2_72h_1	13.2534	13.3881		ICP2_72h_1	18.7218	13.3881	5.33372	7.90408	-2.57036	5.93958	6.34306	0.370653		PCPs_72h_1	12.4024	12.3919		PCPs_72h_1	21.8561	12.3919	9.46412	10.207	-0.742843	1.67347	1.77291	0.090865
ICP1_72h_2	11.6625			ICP1_72h_2	20.9773	11.7392	9.23814	10.4517	-1.21359	2.31914				ICP2_72h_2	13.2647			ICP2_72h_2	18.6093	13.3881	5.22125	7.90408	-2.68283	6.42116				PCPs_72h_2	12.3901			PCPs_72h_2	21.7101	12.3919	9.31818	10.207	-0.888782	1.85161
ICP1_72h_3	11.8692			ICP1_72h_3	20.9578	11.7392	9.21864	10.4517	-1.23309	2.35071				ICP2_72h_3	13.6462			ICP2_72h_3	18.5548	13.3881	5.16673	7.90408	-2.73735	6.66844				PCPs_72h_3	12.3833			PCPs_72h_3	21.756	12.3919	9.36405	10.207	-0.842908	1.79366
ICP1_96h_1	11.096	11.0798		ICP1_96h_1	21.3417	11.0798	10.2619	10.4517	-0.189853	1.14065	1.20408	0.0685179		ICP2_96h_1	13.4946	13.5503		ICP2_96h_1	19.1999	13.5503	5.64957	7.90408	-2.25451	4.77173	4.80397	0.0432377		PCPs_96h_1	12.9253	12.8563		PCPs_96h_1	21.6507	12.8563	8.79434	10.207	-1.41263	2.66221	2.8315	0.16128
ICP1_96h_2	11.0073			ICP1_96h_2	21.179	11.0798	10.0993	10.4517	-0.352472	1.27675				ICP2_96h_2	13.551			ICP2_96h_2	19.1953	13.5503	5.64494	7.90408	-2.25914	4.78707				PCPs_96h_2	12.9029			PCPs_96h_2	21.5529	12.8563	8.69654	10.207	-1.51042	2.84893
ICP1_96h_3	11.136			ICP1_96h_3	21.2747	11.0798	10.1949	10.4517	-0.256818	1.19484				ICP2_96h_3	13.6055			ICP2_96h_3	19.1755	13.5503	5.62517	7.90408	-2.27891	4.85311				PCPs_96h_3	12.7408			PCPs_96h_3	21.4863	12.8563	8.63003	10.207	-1.57694	2.98336
ICP1_120h_1	10.31	10.285		ICP1_120h_1	20.9237	10.285	10.6386	10.4517	0.186902	0.87849	1.53056	0.565102		ICP2_120h_1	13.0323	13.0355		ICP2_120h_1	18.9292	13.0355	5.89368	7.90408	-2.0104	4.02895	4.03836	0.126333		PCPs_120h_1	12.8891	12.883		PCPs_120h_1	21.0603	12.883	8.17729	10.207	-2.02967	4.08311	3.97898	0.248188
ICP1_120h_2	10.2317			ICP1_120h_2	19.8607	10.285	9.57563	10.4517	-0.8761	1.83541				ICP2_120h_2	12.9587			ICP2_120h_2	18.8798	13.0355	5.84433	7.90408	-2.05975	4.16914				PCPs_120h_2	12.8011			PCPs_120h_2	21.034	12.883	8.15102	10.207	-2.05594	4.15814
ICP1_120h_3	10.3133			ICP1_120h_3	19.8277	10.285	9.54271	10.4517	-0.909021	1.87777				ICP2_120h_3	13.1155			ICP2_120h_3	18.9698	13.0355	5.93433	7.90408	-1.96975	3.917				PCPs_120h_3	12.9589			PCPs_120h_3	21.2041	12.883	8.32112	10.207	-1.88584	3.69569
				ICP1	C/EBPa													ICP2	C/EBPa													PCPs	C/EBPa
				Sample Name	Cт	Ave(GAPDH)	△Ct=(Ct,target-Ct,GAPDH)timeX	(Ct,target-Ct,GAPDH)time0	△△Ct=(Ct,target-Ct,GAPDH)timeX-(Ct,target-Ct,GAPDH)time0	2^-△△Ct	Ave(2^-△△Ct)	Std						Sample Name	Cт	Ave(GAPDH)	△Ct=(Ct,target-Ct,GAPDH)timeX	(Ct,target-Ct,GAPDH)time0	△△Ct=(Ct,target-Ct,GAPDH)timeX-(Ct,target-Ct,GAPDH)time0	2^-△△Ct	Ave(2^-△△Ct)	Std						Sample Name	Cт	Ave(GAPDH)	△Ct=(Ct,target-Ct,GAPDH)timeX	(Ct,target-Ct,GAPDH)time0	△△Ct=(Ct,target-Ct,GAPDH)timeX-(Ct,target-Ct,GAPDH)time0	2^-△△Ct	Ave(2^-△△Ct)	Std
				ICP1_0h_1	28.5	14.0428	14.4572	14.5684	-0.111128	1.08007	1.00343	0.0998563						ICP2_0h_1	28.8721	14.6797	14.1924	14.0536	0.138818	0.908263	1.00229	0.0816247						PCPs_0h_1	26.9922	12.3995	14.5927	14.645	-0.0523275	1.03694	1.00081	0.0488085
				ICP1_0h_2	28.7784	14.0428	14.7357	14.5684	0.167307	0.890503								ICP2_0h_2	28.6561	14.6797	13.9764	14.0536	-0.0771777	1.05495								PCPs_0h_2	27.1257	12.3995	14.7262	14.645	0.0811831	0.945282
				ICP1_0h_3	28.5549	14.0428	14.5122	14.5684	-0.0561791	1.03971								ICP2_0h_3	28.6716	14.6797	13.992	14.0536	-0.0616404	1.04365								PCPs_0h_3	27.0156	12.3995	14.6161	14.645	-0.0288556	1.0202
				ICP1_6h_1	29.2991	14.1067	15.1925	14.5684	0.624102	0.648824	0.664271	0.0224209						ICP2_6h_1	24.17	13.5106	10.6594	14.0536	-3.39418	10.5136	10.5162	0.0580061						PCPs_6h_1	25.7559	12.5267	13.2292	14.645	-1.41579	2.66806	2.56567	0.239862
				ICP1_6h_2	29.2104	14.1067	15.1037	14.5684	0.535358	0.689987								ICP2_6h_2	24.1775	13.5106	10.6669	14.0536	-3.38675	10.4595								PCPs_6h_2	25.7189	12.5267	13.1922	14.645	-1.45278	2.73735
				ICP1_6h_3	29.2877	14.1067	15.181	14.5684	0.612633	0.654002								ICP2_6h_3	24.1615	13.5106	10.651	14.0536	-3.40265	10.5755								PCPs_6h_3	25.9753	12.5267	13.4486	14.645	-1.19636	2.29161
				ICP1_12h_1	28.4462	13.8751	14.5711	14.5684	0.00274562	0.998099	0.936059	0.0626385						ICP2_12h_1	25.4419	13.4637	11.9782	14.0536	-2.07541	4.21464	4.15604	0.0567441						PCPs_12h_1	25.9659	12.6625	13.3034	14.645	-1.34162	2.53436	2.52421	0.0111737
				ICP1_12h_2	28.5369	13.8751	14.6619	14.5684	0.0935106	0.937239								ICP2_12h_2	25.4812	13.4637	12.0175	14.0536	-2.0361	4.10136								PCPs_12h_2	25.9785	12.6625	13.316	14.645	-1.32897	2.51224
				ICP1_12h_3	28.6396	13.8751	14.7646	14.5684	0.196214	0.872838								ICP2_12h_3	25.4635	13.4637	11.9998	14.0536	-2.05385	4.15211								PCPs_12h_3	25.9706	12.6625	13.3081	14.645	-1.33687	2.52603
				ICP1_24h_1	27.7782	13.3049	14.4733	14.5684	-0.0950403	1.0681	1.11214	0.0381486						ICP2_24h_1	25.3595	13.7399	11.6196	14.0536	-2.43404	5.40406	5.29791	0.140554						PCPs_24h_1	26.8268	12.8911	13.9357	14.645	-0.709268	1.63497	1.51172	0.112832
				ICP1_24h_2	27.6907	13.3049	14.3858	14.5684	-0.182614	1.13494								ICP2_24h_2	25.3737	13.7399	11.6338	14.0536	-2.41985	5.35116								PCPs_24h_2	26.964	12.8911	14.0729	14.645	-0.57209	1.48668
				ICP1_24h_3	27.6927	13.3049	14.3877	14.5684	-0.180625	1.13337								ICP2_24h_3	25.4322	13.7399	11.6923	14.0536	-2.36135	5.13852								PCPs_24h_3	27.0368	12.8911	14.1457	14.645	-0.499292	1.41352
				ICP1_48h_1	26.7794	12.3199	14.4595	14.5684	-0.108878	1.07839	1.16169	0.0721908						ICP2_48h_1	25.6418	13.6476	11.9941	14.0536	-2.05948	4.16835	4.12103	0.0419856						PCPs_48h_1	27.0604	11.9425	15.1179	14.645	0.472873	0.720528	0.760463	0.0350295
				ICP1_48h_2	26.6245	12.3199	14.3046	14.5684	-0.263721	1.20057								ICP2_48h_2	25.6698	13.6476	12.0221	14.0536	-2.03148	4.08823								PCPs_48h_2	26.9555	11.9425	15.013	14.645	0.367981	0.774866
				ICP1_48h_3	26.6179	12.3199	14.298	14.5684	-0.27035	1.2061								ICP2_48h_3	25.6633	13.6476	12.0157	14.0536	-2.03792	4.10652								PCPs_48h_3	26.9349	11.9425	14.9924	14.645	0.347408	0.785995
				ICP1_72h_1	27.0011	11.7392	15.2619	14.5684	0.693519	0.618344	0.603786	0.0232306						ICP2_72h_1	24.4581	13.3881	11.07	14.0536	-2.98361	7.90961	7.92136	0.0510005						PCPs_72h_1	27.8091	12.3919	15.4171	14.645	0.772141	0.585548	0.577933	0.0219764
				ICP1_72h_2	27.0065	11.7392	15.2673	14.5684	0.698953	0.616019								ICP2_72h_2	24.4458	13.3881	11.0577	14.0536	-2.99588	7.97721								PCPs_72h_2	27.7858	12.3919	15.3938	14.645	0.748822	0.595089
				ICP1_72h_3	27.1009	11.7392	15.3617	14.5684	0.793368	0.576995								ICP2_72h_3	24.464	13.3881	11.0759	14.0536	-2.97769	7.87726								PCPs_72h_3	27.8912	12.3919	15.4992	14.645	0.854226	0.553162
				ICP1_96h_1	25.9569	11.0798	14.8771	14.5684	0.308722	0.807357	0.834882	0.0731979						ICP2_96h_1	24.5035	13.5503	10.9531	14.0536	-3.10047	8.57698	8.85541	0.307832						PCPs_96h_1	27.2871	12.8563	14.4308	14.645	-0.214176	1.16004	1.33076	0.153831
				ICP1_96h_2	26.0076	11.0798	14.9279	14.5684	0.359497	0.779436								ICP2_96h_2	24.4659	13.5503	10.9156	14.0536	-3.13804	8.80327								PCPs_96h_2	26.9567	12.8563	14.1004	14.645	-0.544595	1.45861
				ICP1_96h_3	25.7718	11.0798	14.692	14.5684	0.123667	0.917852								ICP2_96h_3	24.4045	13.5503	10.8542	14.0536	-3.19943	9.18598								PCPs_96h_3	27.0433	12.8563	14.187	14.645	-0.457986	1.37362
				ICP1_120h_1	25.7139	10.285	15.4289	14.5684	0.860514	0.550756	0.516724	0.0415931						ICP2_120h_1	23.9239	13.0355	10.8884	14.0536	-3.16523	8.97074	8.8207	0.143615						PCPs_120h_1	27.437	12.883	14.554	14.645	-0.0909732	1.06509	0.945486	0.124529
				ICP1_120h_2	25.7719	10.285	15.4869	14.5684	0.918509	0.529056								ICP2_120h_2	23.9505	13.0355	10.915	14.0536	-3.13862	8.80684								PCPs_120h_2	27.5947	12.883	14.7117	14.645	0.0667073	0.954815
				ICP1_120h_3	25.9416	10.285	15.6565	14.5684	1.08817	0.470359								ICP2_120h_3	23.9707	13.0355	10.9352	14.0536	-3.11845	8.68452								PCPs_120h_3	27.8204	12.883	14.9374	14.645	0.292379	0.816554
				ICP1	FAS													ICP2	FAS													PCPs	FAS
				Sample Name	Cт	Ave(GAPDH)	△Ct=(Ct,target-Ct,GAPDH)timeX	(Ct,target-Ct,GAPDH)time0	△△Ct=(Ct,target-Ct,GAPDH)timeX-(Ct,target-Ct,GAPDH)time0	2^-△△Ct	Ave(2^-△△Ct)	Std						Sample Name	Cт	Ave(GAPDH)	△Ct=(Ct,target-Ct,GAPDH)timeX	(Ct,target-Ct,GAPDH)time0	△△Ct=(Ct,target-Ct,GAPDH)timeX-(Ct,target-Ct,GAPDH)time0	2^-△△Ct	Ave(2^-△△Ct)	Std						Sample Name	Cт	Ave(GAPDH)	△Ct=(Ct,target-Ct,GAPDH)timeX	(Ct,target-Ct,GAPDH)time0	△△Ct=(Ct,target-Ct,GAPDH)timeX-(Ct,target-Ct,GAPDH)time0	2^-△△Ct	Ave(2^-△△Ct)	Std
				ICP1_0h_1	19.8793	14.0428	5.83655	5.8027	0.0338484	0.976811	1.00284	0.0933668						ICP2_0h_1	21.0223	14.6797	6.3426	6.34639	-0.00378418	1.00263	1.00532	0.126555						PCPs_0h_1	19.1244	12.3995	6.72487	6.72443	0.000439326	0.999696	1.00827	0.158161
				ICP1_0h_2	19.6995	14.0428	5.65676	5.8027	-0.145944	1.10645								ICP2_0h_2	20.8456	14.6797	6.16598	6.34639	-0.18041	1.13321								PCPs_0h_2	18.8968	12.3995	6.49726	6.72443	-0.227174	1.17054
				ICP1_0h_3	19.9576	14.0428	5.9148	5.8027	0.112096	0.925243								ICP2_0h_3	21.2102	14.6797	6.53058	6.34639	0.184195	0.88014								PCPs_0h_3	19.3507	12.3995	6.95117	6.72443	0.226735	0.854567
				ICP1_6h_1	20.0256	14.1067	5.91899	5.8027	0.116292	0.922556	0.941275	0.024554						ICP2_6h_1	21.9729	13.5106	8.46233	6.34639	2.11595	0.230694	0.528651	0.262092						PCPs_6h_1	18.8756	12.5267	6.34891	6.72443	-0.375523	1.29731	1.19137	0.126534
				ICP1_6h_2	19.9547	14.1067	5.84802	5.8027	0.0453173	0.969077								ICP2_6h_2	20.3238	13.5106	6.81322	6.34639	0.466837	0.723549								PCPs_6h_2	18.9577	12.5267	6.431	6.72443	-0.293429	1.22555
				ICP1_6h_3	20.0106	14.1067	5.904	5.8027	0.101298	0.932194								ICP2_6h_3	20.5196	13.5106	7.00905	6.34639	0.662666	0.63171								PCPs_6h_3	19.179	12.5267	6.65231	6.72443	-0.0721229	1.05126
				ICP1_12h_1	19.7303	13.8751	5.85525	5.8027	0.052551	0.96423	0.876639	0.0760038						ICP2_12h_1	20.029	13.4637	6.5653	6.34639	0.21891	0.859214	0.743993	0.199668						PCPs_12h_1	18.8796	12.6625	6.21714	6.72443	-0.507296	1.42138	1.2397	0.23515
				ICP1_12h_2	19.9335	13.8751	6.05841	5.8027	0.25571	0.837575								ICP2_12h_2	20.0288	13.4637	6.5651	6.34639	0.218718	0.859329								PCPs_12h_2	18.9825	12.6625	6.31995	6.72443	-0.404478	1.32361
				ICP1_12h_3	19.9499	13.8751	6.0748	5.8027	0.272104	0.828111								ICP2_12h_3	20.7718	13.4637	7.30813	6.34639	0.961744	0.513436								PCPs_12h_3	19.4248	12.6625	6.76228	6.72443	0.0378529	0.974104
				ICP1_24h_1	18.6366	13.3049	5.33171	5.8027	-0.470988	1.38606	1.28339	0.127948						ICP2_24h_1	20.4584	13.7399	6.71847	6.34639	0.372082	0.772667	0.801392	0.0657212						PCPs_24h_1	20.2973	12.8911	7.40622	6.72443	0.681786	0.623393	0.565542	0.0502371
				ICP1_24h_2	18.7027	13.3049	5.39774	5.8027	-0.404965	1.32406								ICP2_24h_2	20.2764	13.7399	6.53642	6.34639	0.190033	0.876586								PCPs_24h_2	20.5235	12.8911	7.63247	6.72443	0.908034	0.532911
				ICP1_24h_3	18.9185	13.3049	5.61361	5.8027	-0.189095	1.14005								ICP2_24h_3	20.4919	13.7399	6.75198	6.34639	0.405598	0.754923								PCPs_24h_3	20.5036	12.8911	7.61254	6.72443	0.888106	0.540323
				ICP1_48h_1	18.226	12.3199	5.90607	5.8027	0.103367	0.930858	0.90836	0.0334243						ICP2_48h_1	20.8136	13.6476	7.166	6.34639	0.819617	0.566592	0.573097	0.0481947						PCPs_48h_1	20.1327	11.9425	8.19017	6.72443	1.46574	0.36205	0.409925	0.0495942
				ICP1_48h_2	18.2362	12.3199	5.91632	5.8027	0.113615	0.924269								ICP2_48h_2	20.9141	13.6476	7.26645	6.34639	0.920064	0.528486								PCPs_48h_2	19.7839	11.9425	7.84136	6.72443	1.11692	0.461076
				ICP1_48h_3	18.3236	12.3199	6.00369	5.8027	0.20099	0.869953								ICP2_48h_3	20.6739	13.6476	7.02627	6.34639	0.679887	0.624214								PCPs_48h_3	19.9651	11.9425	8.02257	6.72443	1.29814	0.40665
				ICP1_72h_1	17.73	11.7392	5.99077	5.8027	0.188068	0.87778	0.811032	0.0857226						ICP2_72h_1	19.9057	13.3881	6.5176	6.34639	0.171213	0.888096	1.19953	0.284236						PCPs_72h_1	19.7373	12.3919	7.34534	6.72443	0.620907	0.650262	0.630361	0.100307
				ICP1_72h_2	17.7918	11.7392	6.0526	5.8027	0.249895	0.840958								ICP2_72h_2	19.2035	13.3881	5.81537	6.34639	-0.531013	1.44494								PCPs_72h_2	19.5919	12.3919	7.19991	6.72443	0.475482	0.719227
				ICP1_72h_3	18.0272	11.7392	6.28798	5.8027	0.485281	0.714358								ICP2_72h_3	19.3947	13.3881	6.00661	6.34639	-0.339781	1.26556								PCPs_72h_3	20.0554	12.3919	7.66343	6.72443	0.938996	0.521596
				ICP1_96h_1	17.1871	11.0798	6.10737	5.8027	0.304671	0.809627	0.945053	0.118709						ICP2_96h_1	18.8818	13.5503	5.33146	6.34639	-1.01493	2.0208	2.43233	0.546574						PCPs_96h_1	19.1605	12.8563	6.30419	6.72443	-0.420244	1.33815	1.4615	0.152865
				ICP1_96h_2	16.8383	11.0798	5.7585	5.8027	-0.0442022	1.03111								ICP2_96h_2	18.7438	13.5503	5.19343	6.34639	-1.15296	2.22369								PCPs_96h_2	18.8736	12.8563	6.01733	6.72443	-0.707099	1.63252
				ICP1_96h_3	16.8906	11.0798	5.81077	5.8027	0.00807444	0.994419								ICP2_96h_3	18.2867	13.5503	4.7364	6.34639	-1.60999	3.05249								PCPs_96h_3	19.0812	12.8563	6.22484	6.72443	-0.499595	1.41382
				ICP1_120h_1	14.511	10.285	4.22592	5.8027	-1.57678	2.98303	2.92406	0.33741						ICP2_120h_1	17.3719	13.0355	4.33639	6.34639	-2.01	4.02782	4.163	0.118124						PCPs_120h_1	18.3123	12.883	5.42928	6.72443	-1.29515	2.45403	2.30327	0.135499
				ICP1_120h_2	14.397	10.285	4.11201	5.8027	-1.69069	3.2281								ICP2_120h_2	17.3064	13.0355	4.27092	6.34639	-2.07547	4.21481								PCPs_120h_2	18.4285	12.883	5.54547	6.72443	-1.17896	2.26414
				ICP1_120h_3	14.731	10.285	4.44596	5.8027	-1.35674	2.56106								ICP2_120h_3	17.2957	13.0355	4.26016	6.34639	-2.08623	4.24636								PCPs_120h_3	18.4754	12.883	5.59242	6.72443	-1.13202	2.19165
				ICP1	G0S2													ICP2	G0S2													PCPs	G0S2
				Sample Name	Cт	Ave(GAPDH)	△Ct=(Ct,target-Ct,GAPDH)timeX	(Ct,target-Ct,GAPDH)time0	△△Ct=(Ct,target-Ct,GAPDH)timeX-(Ct,target-Ct,GAPDH)time0	2^-△△Ct	Ave(2^-△△Ct)	Std						Sample Name	Cт	Ave(GAPDH)	△Ct=(Ct,target-Ct,GAPDH)timeX	(Ct,target-Ct,GAPDH)time0	△△Ct=(Ct,target-Ct,GAPDH)timeX-(Ct,target-Ct,GAPDH)time0	2^-△△Ct	Ave(2^-△△Ct)	Std						Sample Name	Cт	Ave(GAPDH)	△Ct=(Ct,target-Ct,GAPDH)timeX	(Ct,target-Ct,GAPDH)time0	△△Ct=(Ct,target-Ct,GAPDH)timeX-(Ct,target-Ct,GAPDH)time0	2^-△△Ct	Ave(2^-△△Ct)	Std
				ICP1_0h_1	18.9526	14.0428	4.9098	4.94046	-0.0306568	1.02148	1.00012	0.0187959						ICP2_0h_1	20.3288	14.6797	5.64915	5.72034	-0.0711842	1.05058	1.00061	0.0432924						PCPs_0h_1	17.0499	12.3995	4.65046	4.734	-0.0835425	1.05962	1.0015	0.0666748
				ICP1_0h_2	19.0034	14.0428	4.96064	4.94046	0.0201855	0.986106								ICP2_0h_2	20.4376	14.6797	5.75797	5.72034	0.0376377	0.974249								PCPs_0h_2	17.1103	12.3995	4.71084	4.734	-0.0231539	1.01618
				ICP1_0h_3	18.9937	14.0428	4.95093	4.94046	0.0104713	0.992768								ICP2_0h_3	20.4335	14.6797	5.75388	5.72034	0.0335464	0.977016								PCPs_0h_3	17.2402	12.3995	4.84069	4.734	0.106696	0.928712
				ICP1_6h_1	17.7323	14.1067	3.62561	4.94046	-1.31485	2.48776	2.39242	0.132052						ICP2_6h_1	16.7844	13.5106	3.27384	5.72034	-2.4465	5.45091	5.50533	0.0478995						PCPs_6h_1	16.3904	12.5267	3.8637	4.734	-0.870298	1.82804	1.84816	0.0619205
				ICP1_6h_2	17.8825	14.1067	3.77587	4.94046	-1.16459	2.24169								ICP2_6h_2	16.7652	13.5106	3.25463	5.72034	-2.46571	5.52397								PCPs_6h_2	16.3214	12.5267	3.79466	4.734	-0.939335	1.91764
				ICP1_6h_3	17.7556	14.1067	3.64897	4.94046	-1.29149	2.4478								ICP2_6h_3	16.7607	13.5106	3.25016	5.72034	-2.47017	5.5411								PCPs_6h_3	16.4137	12.5267	3.88696	4.734	-0.847042	1.79881
				ICP1_12h_1	16.8781	13.8751	3.00308	4.94046	-1.93738	3.83008	3.77639	0.0719104						ICP2_12h_1	19.1625	13.4637	5.69884	5.72034	-0.0214996	1.01501	0.987147	0.0324654						PCPs_12h_1	16.8205	12.6625	4.158	4.734	-0.576	1.49071	1.57858	0.0805242
				ICP1_12h_2	16.9301	13.8751	3.055	4.94046	-1.88545	3.69469								ICP2_12h_2	19.2558	13.4637	5.79206	5.72034	0.0717278	0.951498								PCPs_12h_2	16.7219	12.6625	4.05936	4.734	-0.674637	1.59619
				ICP1_12h_3	16.8878	13.8751	3.01279	4.94046	-1.92767	3.8044								ICP2_12h_3	19.1914	13.4637	5.72767	5.72034	0.00733376	0.99493								PCPs_12h_3	16.6751	12.6625	4.01254	4.734	-0.721454	1.64884
				ICP1_24h_1	16.3587	13.3049	3.05378	4.94046	-1.88668	3.69782	3.60276	0.100336						ICP2_24h_1	18.8518	13.7399	5.11187	5.72034	-0.608463	1.52463	1.50038	0.0602435						PCPs_24h_1	17.1297	12.8911	4.23861	4.734	-0.495389	1.4097	1.41643	0.0433714
				ICP1_24h_2	16.3923	13.3049	3.08743	4.94046	-1.85303	3.61258								ICP2_24h_2	18.8329	13.7399	5.09299	5.72034	-0.627348	1.54472								PCPs_24h_2	17.1637	12.8911	4.27267	4.734	-0.461333	1.37681
				ICP1_24h_3	16.4389	13.3049	3.13398	4.94046	-1.80648	3.49787								ICP2_24h_3	18.9425	13.7399	5.20251	5.72034	-0.517824	1.43179								PCPs_24h_3	17.0764	12.8911	4.1853	4.734	-0.548703	1.46277
				ICP1_48h_1	16.9483	12.3199	4.62837	4.94046	-0.312083	1.2415	1.3101	0.0599746						ICP2_48h_1	18.7554	13.6476	5.10775	5.72034	-0.612582	1.52899	1.50738	0.0873927						PCPs_48h_1	17.1243	11.9425	5.18173	4.734	0.447729	0.733196	0.723568	0.0172791
				ICP1_48h_2	16.8246	12.3199	4.50471	4.94046	-0.435742	1.35261								ICP2_48h_2	18.7063	13.6476	5.05864	5.72034	-0.661698	1.58194								PCPs_48h_2	17.1229	11.9425	5.18037	4.734	0.446368	0.733888
				ICP1_48h_3	16.8422	12.3199	4.52232	4.94046	-0.418132	1.3362								ICP2_48h_3	18.871	13.6476	5.2234	5.72034	-0.496936	1.41121								PCPs_48h_3	17.1837	11.9425	5.24113	4.734	0.507132	0.70362
				ICP1_72h_1	15.9682	11.7392	4.22898	4.94046	-0.711477	1.63748	1.64182	0.00398048						ICP2_72h_1	18.7387	13.3881	5.3506	5.72034	-0.369732	1.29211	1.3242	0.028999						PCPs_72h_1	17.5257	12.3919	5.13374	4.734	0.399738	0.757996	0.715412	0.133034
				ICP1_72h_2	15.9613	11.7392	4.22211	4.94046	-0.718349	1.6453								ICP2_72h_2	18.6949	13.3881	5.30678	5.72034	-0.413555	1.33196								PCPs_72h_2	17.9463	12.3919	5.55436	4.734	0.820363	0.566299
				ICP1_72h_3	15.9636	11.7392	4.22439	4.94046	-0.716062	1.64269								ICP2_72h_3	18.677	13.3881	5.28895	5.72034	-0.431389	1.34853								PCPs_72h_3	17.4088	12.3919	5.01689	4.734	0.282895	0.82194
				ICP1_96h_1	15.5413	11.0798	4.46154	4.94046	-0.478913	1.39369	1.4414	0.146405						ICP2_96h_1	19.9754	13.5503	6.42502	5.72034	0.704684	0.613577	0.640264	0.0245744						PCPs_96h_1	17.6108	12.8563	4.75444	4.734	0.0204404	0.985932	0.925558	0.054641
				ICP1_96h_2	15.337	11.0798	4.25725	4.94046	-0.683204	1.6057								ICP2_96h_2	19.9027	13.5503	6.35239	5.72034	0.632052	0.645258								PCPs_96h_2	17.7756	12.8563	4.91924	4.734	0.185245	0.8795
				ICP1_96h_3	15.6145	11.0798	4.53469	4.94046	-0.405765	1.32479								ICP2_96h_3	19.8659	13.5503	6.31552	5.72034	0.595187	0.661959								PCPs_96h_3	17.7244	12.8563	4.86809	4.734	0.134094	0.911242
				ICP1_120h_1	13.6533	10.285	3.36829	4.94046	-1.57217	2.97351	3.33003	0.358404						ICP2_120h_1	19.3407	13.0355	6.30517	5.72034	0.584834	0.666726	0.669161	0.00712305						PCPs_120h_1	17.5401	12.883	4.65712	4.734	-0.0768754	1.05473	0.961635	0.149096
				ICP1_120h_2	13.4916	10.285	3.20654	4.94046	-1.73391	3.32629								ICP2_120h_2	19.3182	13.0355	6.28272	5.72034	0.562385	0.677182								PCPs_120h_2	17.5597	12.883	4.67672	4.734	-0.0572812	1.0405
				ICP1_120h_3	13.3418	10.285	3.05672	4.94046	-1.88373	3.69029								ICP2_120h_3	19.3475	13.0355	6.31201	5.72034	0.59167	0.663574								PCPs_120h_3	17.9577	12.883	5.07468	4.734	0.340679	0.789669
				ICP1	PLIN													ICP2	PLIN													PCPs	PLIN
				Sample Name	Cт	Ave(GAPDH)	△Ct=(Ct,target-Ct,GAPDH)timeX	(Ct,target-Ct,GAPDH)time0	△△Ct=(Ct,target-Ct,GAPDH)timeX-(Ct,target-Ct,GAPDH)time0	2^-△△Ct	Ave(2^-△△Ct)	Std						Sample Name	Cт	Ave(GAPDH)	△Ct=(Ct,target-Ct,GAPDH)timeX	(Ct,target-Ct,GAPDH)time0	△△Ct=(Ct,target-Ct,GAPDH)timeX-(Ct,target-Ct,GAPDH)time0	2^-△△Ct	Ave(2^-△△Ct)	Std						Sample Name	Cт	Ave(GAPDH)	△Ct=(Ct,target-Ct,GAPDH)timeX	(Ct,target-Ct,GAPDH)time0	△△Ct=(Ct,target-Ct,GAPDH)timeX-(Ct,target-Ct,GAPDH)time0	2^-△△Ct	Ave(2^-△△Ct)	Std
				ICP1_0h_1	31.8854	14.0428	17.8426	17.9661	-0.123471	1.08935	1.0129	0.190787						ICP2_0h_1	31.6494	14.6797	16.9697	17.0794	-0.10968	1.07899	1.0017	0.0717784						PCPs_0h_1	30.4506	12.3995	18.0511	18.0074	0.0436522	0.970196	1.00039	0.0344368
				ICP1_0h_2	31.8027	14.0428	17.7599	17.9661	-0.206151	1.15361								ICP2_0h_2	31.7751	14.6797	17.0954	17.0794	0.016009	0.988965								PCPs_0h_2	30.3533	12.3995	17.9538	18.0074	-0.0536626	1.0379
				ICP1_0h_3	32.3385	14.0428	18.2957	17.9661	0.329622	0.795745								ICP2_0h_3	31.8527	14.6797	17.1731	17.0794	0.0936705	0.937135								PCPs_0h_3	30.417	12.3995	18.0175	18.0074	0.0100104	0.993085
				ICP1_6h_1	30.4754	14.1067	16.3687	17.9661	-1.59736	3.0259	2.75736	0.232567						ICP2_6h_1	27.328	13.5106	13.8174	17.0794	-3.26195	9.59277	9.65692	0.0610291						PCPs_6h_1	30.3455	12.5267	17.8188	18.0074	-0.188658	1.1397	1.09197	0.047524
				ICP1_6h_2	30.6825	14.1067	16.5759	17.9661	-1.39023	2.6212								ICP2_6h_2	27.3174	13.5106	13.8068	17.0794	-3.27258	9.66373								PCPs_6h_2	30.4711	12.5267	17.9444	18.0074	-0.0630306	1.04466
				ICP1_6h_3	30.6804	14.1067	16.5738	17.9661	-1.39231	2.62498								ICP2_6h_3	27.3099	13.5106	13.7993	17.0794	-3.2801	9.71425								PCPs_6h_3	30.4078	12.5267	17.8811	18.0074	-0.126396	1.09156
				ICP1_12h_1	29.9198	13.8751	16.0447	17.9661	-1.92136	3.78779	3.98209	0.168743						ICP2_12h_1	27.7136	13.4637	14.2499	17.0794	-2.82945	7.10804	7.40188	0.273926						PCPs_12h_1	30.3409	12.6625	17.6783	18.0074	-0.329104	1.25623	1.19927	0.127542
				ICP1_12h_2	29.8173	13.8751	15.9422	17.9661	-2.02383	4.06663								ICP2_12h_2	27.6076	13.4637	14.1439	17.0794	-2.93549	7.65019								PCPs_12h_2	30.5952	12.6625	17.9327	18.0074	-0.0747493	1.05318
				ICP1_12h_3	29.8084	13.8751	15.9333	17.9661	-2.03276	4.09186								ICP2_12h_3	27.6463	13.4637	14.1826	17.0794	-2.89674	7.44741								PCPs_12h_3	30.3044	12.6625	17.6419	18.0074	-0.365595	1.28841
				ICP1_24h_1	29.3371	13.3049	16.0322	17.9661	-1.93387	3.8208	3.33001	0.538532						ICP2_24h_1	26.9399	13.7399	13.1999	17.0794	-3.87946	14.7175	15.3447	1.00201						PCPs_24h_1	31.4474	12.8911	18.5563	18.0074	0.548848	0.683566	0.775513	0.0796289
				ICP1_24h_2	29.8095	13.3049	16.5046	17.9661	-1.46148	2.75392								ICP2_24h_2	26.7749	13.7399	13.035	17.0794	-4.04443	16.5004								PCPs_24h_2	31.1823	12.8911	18.2912	18.0074	0.283766	0.821444
				ICP1_24h_3	29.499	13.3049	16.1941	17.9661	-1.77202	3.41531								ICP2_24h_3	26.9302	13.7399	13.1903	17.0794	-3.88912	14.8164								PCPs_24h_3	31.1821	12.8911	18.2911	18.0074	0.283614	0.821531
				ICP1_48h_1	29.7291	12.3199	17.4092	17.9661	-0.556873	1.47108	1.61411	0.136537						ICP2_48h_1	26.4547	13.6476	12.8071	17.0794	-4.27228	19.3235	20.0964	0.672052						PCPs_48h_1	29.9345	11.9425	17.9919	18.0074	-0.0155185	1.01081	1.06729	0.0778257
				ICP1_48h_2	29.5827	12.3199	17.2628	17.9661	-0.703273	1.62819								ICP2_48h_2	26.3664	13.6476	12.7188	17.0794	-4.36057	20.5429								PCPs_48h_2	29.7408	11.9425	17.7982	18.0074	-0.209221	1.15606
				ICP1_48h_3	29.4843	12.3199	17.1645	17.9661	-0.801622	1.74306								ICP2_48h_3	26.3749	13.6476	12.7273	17.0794	-4.35211	20.4228								PCPs_48h_3	29.9004	11.9425	17.9578	18.0074	-0.0496143	1.03499
				ICP1_72h_1	28.3014	11.7392	16.5622	17.9661	-1.40392	2.6462	2.85211	0.262526						ICP2_72h_1	24.7165	13.3881	11.3284	17.0794	-5.75098	53.8538	57.1133	3.73206						PCPs_72h_1	29.476	12.3919	17.0841	18.0074	-0.923343	1.8965	2.12322	0.209036
				ICP1_72h_2	28.2394	11.7392	16.5002	17.9661	-1.46592	2.76239								ICP2_72h_2	24.6524	13.3881	11.2643	17.0794	-5.8151	56.3016								PCPs_72h_2	29.2851	12.3919	16.8932	18.0074	-1.11426	2.16483
				ICP1_72h_3	28.051	11.7392	16.3118	17.9661	-1.65431	3.14773								ICP2_72h_3	24.5324	13.3881	11.1443	17.0794	-5.93509	61.1843								PCPs_72h_3	29.1925	12.3919	16.8006	18.0074	-1.20684	2.30832
				ICP1_96h_1	27.6615	11.0798	16.5817	17.9661	-1.38438	2.6106	2.70534	0.0878474						ICP2_96h_1	23.8873	13.5503	10.337	17.0794	-6.74243	107.071	108.066	2.95585						PCPs_96h_1	29.4865	12.8563	16.6302	18.0074	-1.37726	2.59774	2.34432	0.267524
				ICP1_96h_2	27.5686	11.0798	16.4889	17.9661	-1.47721	2.7841								ICP2_96h_2	23.9054	13.5503	10.3551	17.0794	-6.72431	105.735								PCPs_96h_2	29.8179	12.8563	16.9616	18.0074	-1.04588	2.06463
				ICP1_96h_3	27.6015	11.0798	16.5218	17.9661	-1.44431	2.72133								ICP2_96h_3	23.8302	13.5503	10.2799	17.0794	-6.79948	111.39								PCPs_96h_3	29.6185	12.8563	16.7622	18.0074	-1.24525	2.3706
				ICP1_120h_1	27.073	10.285	16.788	17.9661	-1.17808	2.26275	2.31771	0.115489						ICP2_120h_1	22.9597	13.0355	9.92423	17.0794	-7.15515	142.533	143.683	3.12108						PCPs_120h_1	29.7485	12.883	16.8655	18.0074	-1.14194	2.20677	2.09993	0.168895
				ICP1_120h_2	26.9581	10.285	16.6731	17.9661	-1.29303	2.45042								ICP2_120h_2	22.9723	13.0355	9.93676	17.0794	-7.14262	141.301								PCPs_120h_2	29.761	12.883	16.878	18.0074	-1.12948	2.1878
				ICP1_120h_3	27.0876	10.285	16.8026	17.9661	-1.16348	2.23997								ICP2_120h_3	22.9131	13.0355	9.87759	17.0794	-7.20179	147.216								PCPs_120h_3	29.9605	12.883	17.0775	18.0074	-0.929953	1.90521
				ICP1	A-FABP													ICP2	A-FABP													PCPs	A-FABP
				Sample Name	Cт	Ave(GAPDH)	△Ct=(Ct,target-Ct,GAPDH)timeX	(Ct,target-Ct,GAPDH)time0	△△Ct=(Ct,target-Ct,GAPDH)timeX-(Ct,target-Ct,GAPDH)time0	2^-△△Ct	Ave(2^-△△Ct)	Std						Sample Name	Cт	Ave(GAPDH)	△Ct=(Ct,target-Ct,GAPDH)timeX	(Ct,target-Ct,GAPDH)time0	△△Ct=(Ct,target-Ct,GAPDH)timeX-(Ct,target-Ct,GAPDH)time0	2^-△△Ct	Ave(2^-△△Ct)	Std						Sample Name	Cт	Ave(GAPDH)	△Ct=(Ct,target-Ct,GAPDH)timeX	(Ct,target-Ct,GAPDH)time0	△△Ct=(Ct,target-Ct,GAPDH)timeX-(Ct,target-Ct,GAPDH)time0	2^-△△Ct	Ave(2^-△△Ct)	Std
				ICP1_0h_1	28.8187	14.0428	14.7759	14.8894	-0.113418	1.08179	1.00164	0.0708433						ICP2_0h_1	26.1362	14.6797	11.4565	11.3807	0.0758559	0.948779	1.00086	0.0508021						PCPs_0h_1	27.951	12.3995	15.5515	15.4864	0.0651569	0.955841	1.00053	0.0394691
				ICP1_0h_2	29.0101	14.0428	14.9673	14.8894	0.0779521	0.947402								ICP2_0h_2	26.0552	14.6797	11.3756	11.3807	-0.00508435	1.00353								PCPs_0h_2	27.8642	12.3995	15.4648	15.4864	-0.0216274	1.0151
				ICP1_0h_3	28.9676	14.0428	14.9248	14.8894	0.0354659	0.975717								ICP2_0h_3	25.9896	14.6797	11.3099	11.3807	-0.0707715	1.05028								PCPs_0h_3	27.8423	12.3995	15.4428	15.4864	-0.0435295	1.03063
				ICP1_6h_1	24.5829	14.1067	10.4762	14.8894	-4.41316	21.3056	20.1357	1.75355						ICP2_6h_1	22.9222	13.5106	9.41162	11.3807	-1.96904	3.91509	5.15234	1.39028						PCPs_6h_1	22.9436	12.5267	10.4169	15.4864	-5.0695	33.5794	34.5623	1.0244
				ICP1_6h_2	24.6049	14.1067	10.4983	14.8894	-4.39108	20.982								ICP2_6h_2	22.6029	13.5106	9.09228	11.3807	-2.28839	4.8851								PCPs_6h_2	22.9052	12.5267	10.3785	15.4864	-5.10785	34.4839
				ICP1_6h_3	24.8165	14.1067	10.7099	14.8894	-4.17947	18.1195								ICP2_6h_3	22.1564	13.5106	8.64583	11.3807	-2.73484	6.65684								PCPs_6h_3	22.8583	12.5267	10.3316	15.4864	-5.15477	35.6237
				ICP1_12h_1	21.2564	13.8751	7.38133	14.8894	-7.50804	182.03	186.636	6.05402						ICP2_12h_1	22.9389	13.4637	9.47516	11.3807	-1.90551	3.74641	3.94623	0.255739						PCPs_12h_1	23.9385	12.6625	11.276	15.4864	-4.21042	18.5124	41.433	20.5729
				ICP1_12h_2	21.1683	13.8751	7.29323	14.8894	-7.59614	193.493								ICP2_12h_2	22.7622	13.4637	9.29849	11.3807	-2.08217	4.23444								PCPs_12h_2	22.2835	12.6625	9.62096	15.4864	-5.86542	58.2998
				ICP1_12h_3	21.2379	13.8751	7.36279	14.8894	-7.52657	184.384								ICP2_12h_3	22.8966	13.4637	9.43287	11.3807	-1.9478	3.85785								PCPs_12h_3	22.5794	12.6625	9.91693	15.4864	-5.56945	47.4867
				ICP1_24h_1	19.6264	13.3049	6.32145	14.8894	-8.56791	379.489	356.053	22.5542						ICP2_24h_1	23.2395	13.7399	9.49955	11.3807	-1.88111	3.68358	3.67642	0.186008						PCPs_24h_1	22.7759	12.8911	9.88485	15.4864	-5.60153	48.5543	47.9611	4.6735
				ICP1_24h_2	19.726	13.3049	6.42106	14.8894	-8.4683	354.171								ICP2_24h_2	23.1725	13.7399	9.43253	11.3807	-1.94813	3.85874								PCPs_24h_2	22.6684	12.8911	9.77737	15.4864	-5.70901	52.3097
				ICP1_24h_3	19.8084	13.3049	6.50351	14.8894	-8.38586	334.498								ICP2_24h_3	23.3186	13.7399	9.57871	11.3807	-1.80196	3.48693								PCPs_24h_3	22.9505	12.8911	10.0595	15.4864	-5.42691	43.0194
				ICP1_48h_1	20.1305	12.3199	7.81059	14.8894	-7.07878	135.184	134.173	5.83123						ICP2_48h_1	23.1434	13.6476	9.49574	11.3807	-1.88493	3.69335	3.48282	0.284205						PCPs_48h_1	22.5164	11.9425	10.5739	15.4864	-4.91249	30.1167	42.0324	10.6261
				ICP1_48h_2	20.0858	12.3199	7.76595	14.8894	-7.12342	139.432								ICP2_48h_2	23.3686	13.6476	9.72095	11.3807	-1.65971	3.15954								PCPs_48h_2	21.77	11.9425	9.82745	15.4864	-5.65893	50.5251
				ICP1_48h_3	20.2104	12.3199	7.89047	14.8894	-6.99889	127.902								ICP2_48h_3	23.1821	13.6476	9.53445	11.3807	-1.84622	3.59556								PCPs_48h_3	21.9225	11.9425	9.98	15.4864	-5.50638	45.4554
				ICP1_72h_1	19.6992	11.7392	7.96002	14.8894	-6.92935	121.883	120.226	3.21609						ICP2_72h_1	22.1966	13.3881	8.80855	11.3807	-2.57212	5.94682	6.30191	0.382781						PCPs_72h_1	21.2879	12.3919	8.89598	15.4864	-6.59039	96.3622	68.8803	30.8393
				ICP1_72h_2	19.7641	11.7392	8.02494	14.8894	-6.86443	116.52								ICP2_72h_2	22.1246	13.3881	8.73645	11.3807	-2.64421	6.25153								PCPs_72h_2	22.7275	12.3919	10.3355	15.4864	-5.15087	35.5275
				ICP1_72h_3	19.6946	11.7392	7.95536	14.8894	-6.934	122.276								ICP2_72h_3	22.023	13.3881	8.63491	11.3807	-2.74575	6.70739								PCPs_72h_3	21.6543	12.3919	9.26235	15.4864	-6.22403	74.7512
				ICP1_96h_1	18.2588	11.0798	7.17904	14.8894	-7.71032	209.429	226.146	32.3253						ICP2_96h_1	20.7828	13.5503	7.23247	11.3807	-4.1482	17.731	22.5485	7.70386						PCPs_96h_1	20.0706	12.8563	7.21432	15.4864	-8.27206	309.128	330.68	53.3347
				ICP1_96h_2	18.2854	11.0798	7.20566	14.8894	-7.68371	205.602								ICP2_96h_2	20.723	13.5503	7.17271	11.3807	-4.20796	18.4808								PCPs_96h_2	20.1554	12.8563	7.29906	15.4864	-8.18732	291.494
				ICP1_96h_3	17.928	11.0798	6.84822	14.8894	-8.04115	263.406								ICP2_96h_3	19.9568	13.5503	6.40643	11.3807	-4.97423	31.4336								PCPs_96h_3	19.7301	12.8563	6.87381	15.4864	-8.61257	391.418
				ICP1_120h_1	17.4283	10.285	7.14327	14.8894	-7.7461	214.688	214.475	5.10871						ICP2_120h_1	19.9508	13.0355	6.91528	11.3807	-4.46539	22.091	30.3885	11.8591						PCPs_120h_1	18.9784	12.883	6.09536	15.4864	-9.39102	671.394	698.345	23.69
				ICP1_120h_2	17.4652	10.285	7.18019	14.8894	-7.70918	209.263								ICP2_120h_2	19.7664	13.0355	6.73087	11.3807	-4.6498	25.1032								PCPs_120h_2	18.9023	12.883	6.01925	15.4864	-9.46713	707.765
				ICP1_120h_3	17.3965	10.285	7.11146	14.8894	-7.77791	219.474								ICP2_120h_3	18.9577	13.0355	5.92217	11.3807	-5.45849	43.9713								PCPs_120h_3	18.8858	12.883	6.00281	15.4864	-9.48357	715.876
