# Supplementary material for: Immortalization of chicken preadipocytes by retroviral transduction of chicken TERT and TR
Source: PLoS One. 2017 May 9;12(5):e0177348. doi: 10.1371/journal.pone.0177348 (PMC5423695; doi:10.1371/journal.pone.0177348)
Supplement: S2 Table — (XLSX) [file pone.0177348.s002.xlsx]

## Sheet: Sheet1
Telomeric repeat amplification protocol (TRAP) assay
TSR8 Standard Cure
Sample Name	Cт	Cт Mean	Cт SD	Quantity		LOG(X)	Ct
TSR8 40_1	26.7857	26.794	0.158681	7.38		7.38	26.794
TSR8 40_2	26.6397	26.794	0.158681	7.38		6.38	29.734
TSR8 40_3	26.9567	26.794	0.158681	7.38		5.38	32.023
TSR8 4_1	29.7537	29.7343	0.187157	6.38		4.38	35.076
TSR8 4_2	29.5382	29.7343	0.187157	6.38
TSR8 4_3	29.911	29.7343	0.187157	6.38
TSR8 0.4_1	33.1262	32.3909	0.805127	5.38
TSR8 0.4_2	31.5306	32.3909	0.805127	5.38
TSR8 0.4_3	32.516	32.3909	0.805127	5.38
Analysis of telomerase activity by quantitative PCR
Sample Name	Cт	log10	Ave(log10)	Std
Positive_1	28.9722	6.59288	6.52841	0.055873
Positive_2	29.2405	6.49402
Positive_3	29.2287	6.49834
ICP1(PD18)_1	28.6962	6.69461	6.68744	0.00989546
ICP1(PD18)_2	28.7044	6.69156
ICP1(PD18)_3	28.7463	6.67615
ICP1(PD28)_1	28.6927	6.69588	6.68792	0.00961215
ICP1(PD28)_2	28.707	6.69064
ICP1(PD28)_3	28.7433	6.67724
ICP1(PD100)_1	26.8901	7.3602	7.35459	0.00505075
ICP1(PD100)_2	26.9092	7.35318
ICP1(PD100)_3	26.9167	7.3504
ICP2(PD16)_1	26.9115	7.3523	7.3453	0.00852893
ICP2(PD16)_2	26.9237	7.3478
ICP2(PD16)_3	26.9563	7.3358
ICP2(PD22)_1	26.9709	7.33043	7.35233	0.0779794
ICP2(PD22)_2	26.6765	7.43892
ICP2(PD22)_3	27.087	7.28764
ICP2(PD100)_1	25.9441	7.70882	7.69923	0.0547535
ICP2(PD100)_2	25.8363	7.74855
ICP2(PD100)_3	26.13	7.64031
chTR(PD10)_1	37.1272	3.58755	3.57525	0.117612
chTR(PD10)_2	36.8594	3.68622
chTR(PD10)_3	37.4951	3.45196
pLXRN(PD8)_1	34.6439	4.50269	3.79131	0.744385
pLXRN(PD8)_2	38.6732	3.01782
pLXRN(PD8)_3	36.4057	3.85343
pLPCX(PD8)_1	32.2159	5.3975	4.74411	0.567298
pLPCX(PD8)_2	34.9852	4.37695
pLPCX(PD8)_3	34.7655	4.45789
ICP1(DP18) HT_1	39.8084	2.59945	2.61873	0.129224
ICP1(DP18) HT_2	40.0776	2.50023
ICP1(DP18) HT_3	39.3822	2.75651
ICP1(PD28) HT_1	36.108	3.96315	3.16423	0.694016
ICP1(PD28) HT_2	39.212	2.81922
ICP1(PD28) HT_3	39.5075	2.71033
ICP1(PD100) HT_1	42.5079	1.60462	1.85459	0.285547
ICP1(PD100) HT_2	41.9957	1.79336
ICP1(PD100) HT_3	40.9852	2.16578
ICP2(PD16) HT_1	38.9913	2.90059	2.69642	0.231887
ICP2(PD16) HT_2	40.2294	2.44431
ICP2(PD16) HT_3	39.4152	2.74437
ICP2(PD22) HT_1	38.9589	2.91251	2.56081	0.309105
ICP2(PD22) HT_2	40.2475	2.43763
ICP2(PD22) HT_3	40.5334	2.33228
ICP2(PD100) HT_1	41.9737	1.80146	1.67212	0.283947
ICP2(PD100) HT_2	43.2082	1.34653
ICP2(PD100) HT_3	41.7922	1.86836
chTR(PD10) HT_1	41.5219	1.96797	2.37861	0.470014
chTR(PD10) HT_2	39.0166	2.89125
chTR(PD10) HT_3	40.6844	2.27663
pLXRN(PD8) HT_1	39.4036	2.74862	2.64253	0.388941
pLXRN(PD8) HT_2	38.8099	2.96742
pLXRN(PD8) HT_3	40.861	2.21155
pLPCX(PD8) HT_1	37.6446	3.39686	3.20903	0.186333
pLPCX(PD8) HT_2	38.1625	3.206
pLPCX(PD8) HT_3	38.6557	3.02423
MTC_1	38.528	3.0713	3.12259	0.955545
MTC_2	40.9093	2.19372
MTC_3	35.7292	4.10275
NTC_1	41.3616	2.02705	2.38832	0.371283
NTC_2	40.4336	2.36906
NTC_3	39.3487	2.76887
