# Supplementary material for: Immortalization of chicken preadipocytes by retroviral transduction of chicken TERT and TR
Source: PLoS One. 2017 May 9;12(5):e0177348. doi: 10.1371/journal.pone.0177348 (PMC5423695; doi:10.1371/journal.pone.0177348)
Supplement: S3 Table — (XLSX) [file pone.0177348.s003.xlsx]

## Sheet: Sheet1
Oil Red O quantification
Background				ICP1							ICP2
Sample Name	OD500	Ave		Sample Name	OD500	Background	OD500-Background	Ave	Std		Sample Name	OD500	Background	OD500-Background	Ave	Std
Plate_1	0.039	0.039		ICP1_0h_1	0.052	0.039	0.013	0.0173333	0.00450925		ICP2_0h_1	0.048	0.039	0.009	0.012	0.00264575
Plate_2	0.04			ICP1_0h_2	0.056	0.039	0.017				ICP2_0h_2	0.052	0.039	0.013
Plate_3	0.038			ICP1_0h_3	0.061	0.039	0.022				ICP2_0h_3	0.053	0.039	0.014
				ICP1_6h_1	0.08	0.039	0.041	0.0433333	0.00208167		ICP2_6h_1	0.067	0.039	0.028	0.0316667	0.00404145
				ICP1_6h_2	0.084	0.039	0.045				ICP2_6h_2	0.07	0.039	0.031
				ICP1_6h_3	0.083	0.039	0.044				ICP2_6h_3	0.075	0.039	0.036
				ICP1_12h_1	0.102	0.039	0.063	0.066	0.0043589		ICP2_12h_1	0.092	0.039	0.053	0.0506667	0.00404145
				ICP1_12h_2	0.11	0.039	0.071				ICP2_12h_2	0.085	0.039	0.046
				ICP1_12h_3	0.103	0.039	0.064				ICP2_12h_3	0.092	0.039	0.053
				ICP1_24h_1	0.115	0.039	0.076	0.0833333	0.00750555		ICP2_24h_1	0.101	0.039	0.062	0.0736667	0.0210792
				ICP1_24h_2	0.122	0.039	0.083				ICP2_24h_2	0.1	0.039	0.061
				ICP1_24h_3	0.13	0.039	0.091				ICP2_24h_3	0.137	0.039	0.098
				ICP1_48h_1	0.135	0.039	0.096	0.0996667	0.00550757		ICP2_48h_1	0.13	0.039	0.091	0.091	0.002
				ICP1_48h_2	0.136	0.039	0.097				ICP2_48h_2	0.132	0.039	0.093
				ICP1_48h_3	0.145	0.039	0.106				ICP2_48h_3	0.128	0.039	0.089
				ICP1_72h_1	0.124	0.039	0.085	0.0983333	0.0146401		ICP2_72h_1	0.138	0.039	0.099	0.104667	0.0106927
				ICP1_72h_2	0.135	0.039	0.096				ICP2_72h_2	0.137	0.039	0.098
				ICP1_72h_3	0.153	0.039	0.114				ICP2_72h_3	0.156	0.039	0.117
				ICP1_96h_1	0.155	0.039	0.116	0.128333	0.0115902		ICP2_96h_1	0.15	0.039	0.111	0.115	0.00360555
				ICP1_96h_2	0.169	0.039	0.13				ICP2_96h_2	0.157	0.039	0.118
				ICP1_96h_3	0.178	0.039	0.139				ICP2_96h_3	0.155	0.039	0.116
				ICP1_120h_1	0.183	0.039	0.144	0.145333	0.0023094		ICP2_120h_1	0.145	0.039	0.106	0.131667	0.0222785
				ICP1_120h_2	0.183	0.039	0.144				ICP2_120h_2	0.182	0.039	0.143
				ICP1_120h_3	0.187	0.039	0.148				ICP2_120h_3	0.185	0.039	0.146
